# Supplementary material for: Dynamics of Supramolecular Ionic Gels by Means of Nuclear Magnetic Resonance Relaxometry—The Case of [BMIM][Cl]/Propylene Carbonate Gel
Source: Molecules. 2025 Jun 15;30(12):2598. doi: 10.3390/molecules30122598 (PMC12195630; doi:10.3390/molecules30122598)
Supplement: Supplementary file 1 [file molecules-30-02598-s001.zip]

Archive with 1 entries (1 files):
- molecules-3647941-supplementary.pdf
